# Supplementary material for: The official websites of blood centers in China: A nationwide cross-sectional study
Source: PLoS One. 2017 Aug 9;12(8):e0182748. doi: 10.1371/journal.pone.0182748 (PMC5549989; doi:10.1371/journal.pone.0182748)
Supplement: S1 Table — (XLSX) [file pone.0182748.s002.xlsx]

## Sheet: division of provinces
	Province	GDP per capita ($)
economically developed	Tianjin	17329.1
	Beijing	17094.2
	Shanghai	16660.7
	Jiangsy	14124.4
	Zhejiang	12462.9
	InnerMogolia	11412.7
	Fujian	10909.5
	Guangdong	10835.2
	Liaoning	10490.2
	Shandong	10299.8
economically developing	Chongqing	8398.23
	Jilin	8200
	Hubei	8130.66
	Shanxi	7644.62
	Ningxia	7031.3
	Hunan	6862.6
	Qinghai	6621.51
	Hainan	6551.85
	Hebei	6461.48
	Xinjiang	6426.32
	Heilongjiang	6334.19
	Henan	6279.78
	Sichuan	5902.89
	Jiangxi	5894.7
	Anhui	5778.01
	Guangxi	5648.48
	Shanxi	5604.98
	Tibet	5136.28
	Guizhou	4790.85
	Yunnan	4623.76
	Gansu	4199.84
