# Supplementary material for: The official websites of blood centers in China: A nationwide cross-sectional study
Source: PLoS One. 2017 Aug 9;12(8):e0182748. doi: 10.1371/journal.pone.0182748 (PMC5549989; doi:10.1371/journal.pone.0182748)
Supplement: S2 Table — (XLSX) [file pone.0182748.s003.xlsx]

## Sheet:  Number of people
			1	2	3	4	5	6	7	8	9	10	11	12	13	14	15	16	17	18	19	20	21	22	23	24	25	26	27	28	1	2	3	4	5	6	7	8	9	10	11	12	13	14	15	16	17	18	19
		Population#	21710000	15470000	10701600	7132000	8235900	24150000	7.2356e+06	7060000	1.35011e+07	6986100	9110000	9614000	4318700	3059600	9569000	5302900	7790000	10607700	7.4318e+06	14658000	30170000	4621800	6677000	8.7056e+06	3693100	2164100	2164100	2310800	1428000	479000	11552400	7443000	3073200	773000	9433000	4563200	7.2944e+06	4421700	3530100	4.4354e+06	5936000	3460000	2157000	1778000	7132000	9097000	4642000
		log(population)	7.33666	7.18949	7.02945	6.85321	6.91571	7.38292	6.85947	6.8488	7.13037	6.84423	6.95952	6.9829	6.63535	6.48566	6.98087	6.72451	6.89154	7.02562	6.87109	7.16607	7.47958	6.66481	6.82458	6.9398	6.56739	6.33528	6.33528	6.36376	6.15473	5.68034	7.06267	6.87175	6.48759	5.88818	6.97465	6.65927	6.86299	6.64559	6.54779	6.64693	6.77349	6.53908	6.33385	6.24993	6.85321	6.9589	6.66671
Section	Item
Technical aspects	1		1	0	0	1	0	1	1	0	1	0	0	0	0	0	0	1	0	0	0	0	0	0	1	0	0	0	0	0	0	0	0	0	0	0	1	0	0	0	0	0	0	0	0	0	0	0	0
	2		0	0	0	0	0	1	0	1	1	0	0	1	0	0	0	1	0	0	0	1	1	0	0	1	1	0	0	0	0	0	0	0	1	0	0	0	0	0	1	0	0	0	0	1	0	1	0
	3		1	0	1	1	1	1	1	1	1	1	1	1	1	1	1	1	1	1	1	1	1	1	1	1	1	1	1	1	1	1	1	1	1	1	1	1	1	1	1	1	1	1	1	1	1	1	1
	4		1	1	1	1	1	1	1	1	1	1	1	1	1	1	1	1	1	1	1	1	1	1	1	1	1	1	1	1	1	1	1	1	1	1	1	1	1	1	1	1	1	1	1	1	1	1	1
	5		1	1	1	1	1	1	1	1	1	1	1	1	1	1	1	1	1	1	1	1	1	1	1	1	1	1	1	1	1	1	1	1	1	1	1	1	1	1	1	1	1	1	1	1	1	1	1
	6		1	1	1	1	1	1	1	1	1	1	1	1	1	1	1	1	1	1	1	1	1	1	1	1	1	1	1	1	1	1	1	1	1	1	1	1	1	1	1	1	1	1	1	1	1	1	1
	7		1	1	1	1	1	1	1	1	1	1	1	1	1	1	1	1	1	1	1	1	1	1	1	1	1	1	1	1	1	1	1	1	1	1	1	1	0	1	1	1	1	1	1	1	1	1	1
	8		0	1	1	1	0	1	1	1	1	1	1	1	1	1	1	0	0	1	1	0	1	1	0	0	1	1	0	1	1	1	1	1	1	1	1	1	1	1	1	1	1	1	1	1	1	0	1
	9		1	1	1	1	1	1	1	1	1	1	1	1	1	1	1	1	1	1	1	1	1	1	1	1	1	1	1	1	1	1	1	1	1	0	1	1	1	1	1	1	1	1	1	1	1	1	1
	10		0	0	0	0	0	1	1	0	0	0	1	0	0	0	0	0	0	0	0	0	0	0	0	0	0	0	0	0	0	0	0	0	0	0	0	0	0	0	0	0	0	0	0	0	0	0	0
Informarion	11		0	0	1	0	1	1	1	1	1	1	0	0	1	1	0	1	0	1	1	1	0	0	0	0	0	0	1	0	1	0	0	0	1	0	0	0	0	0	1	0	0	0	0	0	0	1	0
quality	12		1	1	1	1	1	1	1	1	1	1	1	1	1	1	1	1	1	1	1	1	1	1	1	1	1	1	1	1	1	1	1	1	1	1	1	1	1	1	1	1	1	1	1	1	1	1	1
	13		1	0	0	0	0	1	1	0	1	0	0	0	0	0	1	0	0	0	0	0	0	0	0	0	0	0	0	0	0	0	0	0	0	0	0	0	0	0	0	0	0	0	0	0	0	0	0
	14		1	0	0	0	1	1	0	0	0	0	0	0	0	1	0	0	0	1	1	1	0	0	0	0	0	0	1	0	0	0	0	0	0	1	0	0	0	0	1	0	0	0	0	0	1	0	0
	15		1	0	0	0	1	1	0	0	1	0	0	1	0	0	1	1	0	1	0	0	1	1	1	0	1	1	1	0	0	1	0	1	0	1	0	0	0	1	0	1	0	0	1	0	0	0	0
	16		0	0	0	0	0	0	0	0	0	1	0	1	0	0	0	0	0	0	0	0	0	0	0	0	0	0	1	0	0	0	0	1	1	0	0	0	0	0	0	0	0	0	0	0	0	0	0
	17		1	1	1	1	1	1	1	1	1	0	1	0	0	1	1	1	1	1	0	1	0	0	0	1	1	1	1	1	1	1	1	1	1	1	1	0	0	1	1	1	1	1	1	1	1	1	1
	18		1	1	0	0	0	1	1	0	1	0	0	0	0	0	0	0	0	0	0	0	0	0	0	0	0	0	0	0	0	1	0	1	0	1	0	0	0	1	1	1	1	0	1	0	1	1	1
	19		1	0	0	1	1	1	1	1	1	0	1	1	1	1	1	1	1	1	1	1	1	1	1	1	1	1	1	1	0	1	1	1	1	1	1	1	1	1	1	1	1	1	1	1	1	1	1
Information	20		1	1	1	1	1	1	1	1	1	1	1	1	1	1	1	1	1	1	1	1	1	1	1	1	1	1	1	1	1	1	1	1	1	1	1	1	1	1	1	1	1	1	1	1	1	1	1
Comprehensiveness	21		1	1	1	1	1	1	1	1	1	1	1	1	1	1	1	1	1	1	0	1	1	1	1	1	1	1	1	1	1	1	1	1	1	1	1	0	1	1	1	0	1	1	1	1	1	1	0
	22		1	1	1	1	1	1	1	1	1	1	1	1	1	1	1	1	1	1	1	1	1	1	1	1	1	1	1	1	1	1	1	1	1	1	1	1	1	1	1	1	1	1	1	1	1	1	1
	23		1	1	1	1	1	1	1	1	1	1	1	1	1	1	1	1	1	1	1	1	1	1	1	1	1	1	1	1	1	0	1	1	1	1	1	1	1	1	1	1	1	1	1	1	1	1	1
	24		1	1	1	0	1	1	1	1	1	0	1	1	0	1	1	1	1	1	1	1	1	1	1	1	0	1	1	1	1	0	1	0	1	1	1	1	1	1	1	1	1	1	1	1	0	1	1
	25		1	1	1	1	1	1	1	1	1	1	1	0	0	0	1	1	1	1	0	1	1	1	0	1	1	1	1	1	1	0	1	1	1	1	1	0	1	1	1	1	1	1	1	1	0	1	1
	26		1	1	1	1	1	1	1	1	1	0	0	1	0	1	0	1	0	1	1	1	0	0	1	1	1	1	0	0	1	0	1	0	1	1	0	0	1	1	1	0	0	1	1	1	0	1	1
	27		1	1	1	1	1	1	1	1	1	1	1	1	1	0	1	1	1	1	1	1	1	1	1	1	1	1	1	1	1	1	1	1	0	1	1	0	0	1	1	1	0	1	0	0	1	1	1
	28		0	0	1	1	0	1	1	1	1	1	1	0	0	0	1	1	1	0	0	0	1	0	0	0	0	1	0	1	1	0	0	0	1	1	0	0	0	0	1	0	1	1	1	0	0	1	0
	29		1	1	1	1	1	1	1	1	1	1	1	1	1	1	1	1	1	1	1	1	1	1	1	1	1	1	1	1	1	1	1	1	1	0	1	1	1	1	1	1	1	1	1	1	1	1	1
	30		1	1	1	1	1	1	1	1	1	1	1	1	1	1	1	1	1	1	1	1	1	1	1	1	1	1	1	1	1	1	1	1	1	1	1	1	1	1	1	1	1	1	1	0	1	1	1
	31		1	1	1	1	1	1	1	1	1	0	1	1	0	1	1	1	1	1	1	1	1	0	1	1	0	1	1	1	1	1	1	0	1	1	1	1	1	1	0	1	1	1	1	1	1	1	1
	32		1	1	1	1	1	0	1	1	1	1	1	1	0	0	1	1	1	1	1	0	1	0	0	1	1	1	1	1	0	1	0	1	1	1	1	1	1	1	1	1	1	0	1	1	1	1	1
Interactive services	33		1	0	1	1	1	1	1	1	1	1	1	1	0	1	1	1	1	1	1	1	1	1	0	1	0	0	1	1	0	0	1	0	0	0	0	0	0	1	0	0	1	1	1	0	0	1	1
	34		1	0	1	1	1	1	1	1	1	1	1	1	0	0	1	1	1	1	1	1	1	1	0	1	0	1	1	1	0	0	1	0	0	0	0	0	0	1	0	0	1	1	1	0	0	1	1
	35		1	0	1	1	1	1	1	0	1	1	1	1	0	0	1	1	1	0	1	1	0	1	0	1	0	0	0	1	0	0	1	0	0	0	0	0	0	1	0	0	0	0	0	0	0	0	1
	36		0	0	0	1	1	1	0	1	1	1	1	0	0	0	1	1	0	1	1	1	0	0	1	1	0	1	1	0	0	0	1	0	0	0	0	0	0	1	0	0	1	0	1	0	0	0	0
	37		1	0	1	1	0	1	1	1	1	1	0	0	0	0	0	0	1	0	1	0	0	0	0	0	0	0	0	0	0	0	1	0	0	1	0	0	0	0	0	1	0	0	0	0	0	1	1
	38		1	0	1	1	1	1	1	1	1	0	1	0	0	0	1	1	1	1	0	1	1	1	0	1	0	0	0	1	0	0	0	0	0	0	0	0	0	0	0	0	1	0	0	0	0	0	1
	39		1	0	1	1	1	1	1	1	1	1	1	1	0	0	0	1	1	1	1	0	0	0	0	0	0	1	0	1	0	0	0	0	0	0	0	0	0	0	0	0	1	0	0	0	1	1	1
	40		0	0	0	1	0	0	0	0	0	0	0	0	0	0	1	0	0	1	0	1	0	0	0	1	0	0	0	1	0	0	0	0	0	0	0	0	0	0	0	0	0	0	0	0	0	0	0
	41		1	0	1	1	1	0	1	1	1	0	0	1	0	0	1	1	0	1	0	1	1	1	1	1	1	1	1	1	0	0	0	1	1	1	0	0	0	1	0	0	1	0	0	0	0	1	1
	42		1	1	0	1	1	1	1	1	1	1	1	1	0	0	1	1	1	1	0	1	0	1	1	1	1	1	1	1	0	0	1	1	1	1	0	0	0	0	0	1	1	1	1	0	1	1	1
# of the end of year 2015. The sources of population date were listed In the next table.
[truncated: 206 more columns]

## Sheet: Source of data
source of population data
regional statistical yearbook of Beijing, Beijing Municipal Bureau of Statistics and NBS Survey Office in Beijing	http://www.bjstats.gov.cn/nj/qxnj/2016/zk/indexch.htm
economic and social development statistical bulletin of Tianjin	http://www.stats-tj.gov.cn/Item/25858.aspx
Hebei Provincial Bureau of Statisitcs	http://110.249.220.86/hetj/tjsj/ydsj/101457078604752.html
statistical yearbook of Shanxi, Shanxi Provincial Bureau of Statistics	http://www.stats-sx.gov.cn/tjsj/tjnj/nj2015/indexce.htm
Inner Mongolia Automous Regiion Bureay of Statistics	http://www.nmgtj.gov.cn/nmgttj/tjgb/qtgb/webinfo/2016/09/1473935239016492.htm
Liaoning	http://www.ln.stats.gov.cn/tjsj/sjcx/ndsj/otherpages/2015/indexch.htm
Jilin	http://tjj.jl.gov.cn/tjnj/2016/ml/indexc.htm
Heilongjiang	http://www.hlj.stats.gov.cn/tjnj/
Shanghai	http://www.stats-sh.gov.cn/html/sjfb/201701/1000339.html
Jiangsu	http://www.jssb.gov.cn/2016nj/nj20.htm
communiqué on major statistics of Zhejiang sampling survey on population	http://tjj.zj.gov.cn/tjgb/rkcydcgb/201702/t20170208_191340.html
economic and social development statistical bulletin of Anhui	http://www.ahtjj.gov.cn/tjj/web/list.jsp?strColId=13787135248258180&_index=1
statistical yearbook of Fujian	http://www.stats-fj.gov.cn/tongjinianjian/dz2016/index-cn.htm
statistical yearbook of Jiangxi	http://www.jxstj.gov.cn/resource/nj/2016CD/indexch.htm
statistical yearbook of Shandong	http://www.stats-sd.gov.cn/tjnj/nj2015/new/indexch_new.htm
statistical yearbook of Henan	http://www.ha.stats.gov.cn/hntj/lib/tjnj/2015/indexch.htm
statistical yearbook of Hubei	http://www.stats-hb.gov.cn/CMSwww/201509/201509091222001.rar
statistical yearbook of Hunan	http://www.hntj.gov.cn/sjfb/tjnj/16tjnj/indexch.htm
statistical yearbook of Guangxi	http://www.gxtj.gov.cn/tjsj/tjnj/2016/indexch.htm
statistical yearbook of Guangdong	http://gdidd.jnu.edu.cn/doc/gdtjnj/gdtjnj/2016/index.htm
ecnomical and social development statistical bulletin of Hainan	http://www.stats.hainan.gov.cn/tjsj/tjgb/fzgb/n_991236/201601/t20160127_1759264.html
communiqué on major statistics of Chongqing sampling survey on population	http://www.cqtj.gov.cn/tjsj/shuju/tjgb/201601/t20160128_423836.htm
statistical yearbook of Sichuan	http://www.sc.stats.gov.cn/tjcbw/tjnj/2015/index.htm
statistical yearbook of Guizhou	http://www.gz.stats.gov.cn/tjsj_35719/sjcx_35720/gztjnj_40112/2016n/201704/t20170405_2075517.html
economic and social development statistical bulletin of each city in Yunan	http://www.stats.yn.gov.cn/TJJMH_Model/newslist.aspx?classid=133664
Statistical database of Shaanxi	http://117.22.254.185:7001/fbk/multidimensionalqueryIndex.do?zbId=020111000000000&bgqbDm=1&bgqDmStart=20150000&bgqDmEnd=20150000&xzqy=00000000000000000000000000000087
communiqué on major statistics of Gansu sampling survey on population	http://www.gstj.gov.cn/www/HdClsContentDisp.asp?Id=33348
ecnomical and social development statistical bulletin of each city in Qinghai	http://www.qhtjj.gov.cn/tjData/cityBulletin/
statistical yearbook of Xinjiang	http://www.xjtj.gov.cn/sjcx/tjnj_3415/2015xjtjnj/rkyjy_2015/201603/t20160315_492330.html
statistical yearbook of Ningxia	http://www.nxtj.gov.cn/nxtjjxbww/tjsj/ndsj/2016/indexfiles/indexch.htm
