# Supplementary material for: The official websites of blood centers in China: A nationwide cross-sectional study
Source: PLoS One. 2017 Aug 9;12(8):e0182748. doi: 10.1371/journal.pone.0182748 (PMC5549989; doi:10.1371/journal.pone.0182748)
Supplement: S3 Table — (XLSX) [file pone.0182748.s004.xlsx]

## Sheet: Donation data 
No.	1	2	3	4	5	6	7	8	9	10	11	12	13	14	15	16	17	18	19	20	21	22	23	24	25	26	27	28	29	30
mean of overall score	24.6667	22	24.5455	24.5294	24.0625	39	27.25	24.875	27.0909	24.125	29	21.3333	20	20.6667	22.4	26.4	23.0625	23	23.75	24.3889	20.7143	21.4286	23.125	25	20.4	28	21	30	26.25	14.3333
number of donors*	374966	163638	627036	913472	845544	341816	594511	320770	1157934	445620	82911	309421	299764	197124	834580	322539	465864	531094	481621	567189	267453	212271	317319	444784	184455	56365	159528	45572	389435	250855
donation per 1000 people*	19.12	12.65	8.73	9.54	12.02	14.85	10.92	8.69	11.1	9.68	9.56	8.08	8.39	7.98	8.88	7.24	7.83	9.28	7.33	7.05	9.27	6.11	6.9	11.92	7.21	8.94	8.11	8.1	8.9	9.14
number of units of blood donated*	129.27	60.03	225.94	325.9	304.36	129.15	186.01	102.39	348.74	159.95	27.46	113.83	113.44	68.67	316.74	112.06	148.52	172.78	157.39	186.51	86.53	68.27	90.65	150.3	53.68	21.16	52.12	18.13	140.64	87.67
*the latest publised data. Of year 2011.
Yin Y, Li C, Liu Z. Blood donation in China: sustaining efforts and challenges in achieving safety and availability[J]. Transfusion, 2015, 55(10):2523-2530.
http://www.moh.gov.cn/zwgkzt/xycjqk/201306/144d5b655e184c38b6ea27742d248696.shtml
