# Supplementary material for: The official websites of blood centers in China: A nationwide cross-sectional study
Source: PLoS One. 2017 Aug 9;12(8):e0182748. doi: 10.1371/journal.pone.0182748 (PMC5549989; doi:10.1371/journal.pone.0182748)
Supplement: S4 Table — (XLSX) [file pone.0182748.s005.xlsx]

## Sheet: all websites
		NO.	1	2	3	4	5	6	7	8	9	10	11	12	13	14	15	16	17	18	19	20	21	22	23	24	25	26	27	28	1	2	3	4	5	6	7	8	9	10	11	12	13	14	15	16	17	18	19
Section	Item
Technical aspects	1		1	0	0	1	0	1	1	0	1	0	0	0	0	0	0	1	0	0	0	0	0	0	1	0	0	0	0	0	0	0	0	0	0	0	1	0	0	0	0	0	0	0	0	0	0	0	0
	2		0	0	0	0	0	1	0	1	1	0	0	1	0	0	0	1	0	0	0	1	1	0	0	1	1	0	0	0	0	0	0	0	1	0	0	0	0	0	1	0	0	0	0	1	0	1	0
	3		1	0	1	1	1	1	1	1	1	1	1	1	1	1	1	1	1	1	1	1	1	1	1	1	1	1	1	1	1	1	1	1	1	1	1	1	1	1	1	1	1	1	1	1	1	1	1
	4		1	1	1	1	1	1	1	1	1	1	1	1	1	1	1	1	1	1	1	1	1	1	1	1	1	1	1	1	1	1	1	1	1	1	1	1	1	1	1	1	1	1	1	1	1	1	1
	5		1	1	1	1	1	1	1	1	1	1	1	1	1	1	1	1	1	1	1	1	1	1	1	1	1	1	1	1	1	1	1	1	1	1	1	1	1	1	1	1	1	1	1	1	1	1	1
	6		1	1	1	1	1	1	1	1	1	1	1	1	1	1	1	1	1	1	1	1	1	1	1	1	1	1	1	1	1	1	1	1	1	1	1	1	1	1	1	1	1	1	1	1	1	1	1
	7		1	1	1	1	1	1	1	1	1	1	1	1	1	1	1	1	1	1	1	1	1	1	1	1	1	1	1	1	1	1	1	1	1	1	1	1	0	1	1	1	1	1	1	1	1	1	1
	8		0	1	1	1	0	1	1	1	1	1	1	1	1	1	1	0	0	1	1	0	1	1	0	0	1	1	0	1	1	1	1	1	1	1	1	1	1	1	1	1	1	1	1	1	1	0	1
	9		1	1	1	1	1	1	1	1	1	1	1	1	1	1	1	1	1	1	1	1	1	1	1	1	1	1	1	1	1	1	1	1	1	0	1	1	1	1	1	1	1	1	1	1	1	1	1
	10		0	0	0	0	0	1	1	0	0	0	1	0	0	0	0	0	0	0	0	0	0	0	0	0	0	0	0	0	0	0	0	0	0	0	0	0	0	0	0	0	0	0	0	0	0	0	0
Informarion	11		0	0	1	0	1	1	1	1	1	1	0	0	1	1	0	1	0	1	1	1	0	0	0	0	0	0	1	0	1	0	0	0	1	0	0	0	0	0	1	0	0	0	0	0	0	1	0
quality	12		1	1	1	1	1	1	1	1	1	1	1	1	1	1	1	1	1	1	1	1	1	1	1	1	1	1	1	1	1	1	1	1	1	1	1	1	1	1	1	1	1	1	1	1	1	1	1
	13		1	0	0	0	0	1	1	0	1	0	0	0	0	0	1	0	0	0	0	0	0	0	0	0	0	0	0	0	0	0	0	0	0	0	0	0	0	0	0	0	0	0	0	0	0	0	0
	14		1	0	0	0	1	1	0	0	0	0	0	0	0	1	0	0	0	1	1	1	0	0	0	0	0	0	1	0	0	0	0	0	0	1	0	0	0	0	1	0	0	0	0	0	1	0	0
	15		1	0	0	0	1	1	0	0	1	0	0	1	0	0	1	1	0	1	0	0	1	1	1	0	1	1	1	0	0	1	0	1	0	1	0	0	0	1	0	1	0	0	1	0	0	0	0
	16		0	0	0	0	0	0	0	0	0	1	0	1	0	0	0	0	0	0	0	0	0	0	0	0	0	0	1	0	0	0	0	1	1	0	0	0	0	0	0	0	0	0	0	0	0	0	0
	17		1	1	1	1	1	1	1	1	1	0	1	0	0	1	1	1	1	1	0	1	0	0	0	1	1	1	1	1	1	1	1	1	1	1	1	0	0	1	1	1	1	1	1	1	1	1	1
	18		1	1	0	0	0	1	1	0	1	0	0	0	0	0	0	0	0	0	0	0	0	0	0	0	0	0	0	0	0	1	0	1	0	1	0	0	0	1	1	1	1	0	1	0	1	1	1
	19		1	0	0	1	1	1	1	1	1	0	1	1	1	1	1	1	1	1	1	1	1	1	1	1	1	1	1	1	0	1	1	1	1	1	1	1	1	1	1	1	1	1	1	1	1	1	1
Information	20		1	1	1	1	1	1	1	1	1	1	1	1	1	1	1	1	1	1	1	1	1	1	1	1	1	1	1	1	1	1	1	1	1	1	1	1	1	1	1	1	1	1	1	1	1	1	1
Comprehensiveness	21		1	1	1	1	1	1	1	1	1	1	1	1	1	1	1	1	1	1	0	1	1	1	1	1	1	1	1	1	1	1	1	1	1	1	1	0	1	1	1	0	1	1	1	1	1	1	0
	22		1	1	1	1	1	1	1	1	1	1	1	1	1	1	1	1	1	1	1	1	1	1	1	1	1	1	1	1	1	1	1	1	1	1	1	1	1	1	1	1	1	1	1	1	1	1	1
	23		1	1	1	1	1	1	1	1	1	1	1	1	1	1	1	1	1	1	1	1	1	1	1	1	1	1	1	1	1	0	1	1	1	1	1	1	1	1	1	1	1	1	1	1	1	1	1
	24		1	1	1	0	1	1	1	1	1	0	1	1	0	1	1	1	1	1	1	1	1	1	1	1	0	1	1	1	1	0	1	0	1	1	1	1	1	1	1	1	1	1	1	1	0	1	1
	25		1	1	1	1	1	1	1	1	1	1	1	0	0	0	1	1	1	1	0	1	1	1	0	1	1	1	1	1	1	0	1	1	1	1	1	0	1	1	1	1	1	1	1	1	0	1	1
	26		1	1	1	1	1	1	1	1	1	0	0	1	0	1	0	1	0	1	1	1	0	0	1	1	1	1	0	0	1	0	1	0	1	1	0	0	1	1	1	0	0	1	1	1	0	1	1
	27		1	1	1	1	1	1	1	1	1	1	1	1	1	0	1	1	1	1	1	1	1	1	1	1	1	1	1	1	1	1	1	1	0	1	1	0	0	1	1	1	0	1	0	0	1	1	1
	28		0	0	1	1	0	1	1	1	1	1	1	0	0	0	1	1	1	0	0	0	1	0	0	0	0	1	0	1	1	0	0	0	1	1	0	0	0	0	1	0	1	1	1	0	0	1	0
	29		1	1	1	1	1	1	1	1	1	1	1	1	1	1	1	1	1	1	1	1	1	1	1	1	1	1	1	1	1	1	1	1	1	0	1	1	1	1	1	1	1	1	1	1	1	1	1
	30		1	1	1	1	1	1	1	1	1	1	1	1	1	1	1	1	1	1	1	1	1	1	1	1	1	1	1	1	1	1	1	1	1	1	1	1	1	1	1	1	1	1	1	0	1	1	1
	31		1	1	1	1	1	1	1	1	1	0	1	1	0	1	1	1	1	1	1	1	1	0	1	1	0	1	1	1	1	1	1	0	1	1	1	1	1	1	0	1	1	1	1	1	1	1	1
	32		1	1	1	1	1	0	1	1	1	1	1	1	0	0	1	1	1	1	1	0	1	0	0	1	1	1	1	1	0	1	0	1	1	1	1	1	1	1	1	1	1	0	1	1	1	1	1
Interactive services	33		1	0	1	1	1	1	1	1	1	1	1	1	0	1	1	1	1	1	1	1	1	1	0	1	0	0	1	1	0	0	1	0	0	0	0	0	0	1	0	0	1	1	1	0	0	1	1
	34		1	0	1	1	1	1	1	1	1	1	1	1	0	0	1	1	1	1	1	1	1	1	0	1	0	1	1	1	0	0	1	0	0	0	0	0	0	1	0	0	1	1	1	0	0	1	1
	35		1	0	1	1	1	1	1	0	1	1	1	1	0	0	1	1	1	0	1	1	0	1	0	1	0	0	0	1	0	0	1	0	0	0	0	0	0	1	0	0	0	0	0	0	0	0	1
	36		0	0	0	1	1	1	0	1	1	1	1	0	0	0	1	1	0	1	1	1	0	0	1	1	0	1	1	0	0	0	1	0	0	0	0	0	0	1	0	0	1	0	1	0	0	0	0
	37		1	0	1	1	0	1	1	1	1	1	0	0	0	0	0	0	1	0	1	0	0	0	0	0	0	0	0	0	0	0	1	0	0	1	0	0	0	0	0	1	0	0	0	0	0	1	1
	38		1	0	1	1	1	1	1	1	1	0	1	0	0	0	1	1	1	1	0	1	1	1	0	1	0	0	0	1	0	0	0	0	0	0	0	0	0	0	0	0	1	0	0	0	0	0	1
	39		1	0	1	1	1	1	1	1	1	1	1	1	0	0	0	1	1	1	1	0	0	0	0	0	0	1	0	1	0	0	0	0	0	0	0	0	0	0	0	0	1	0	0	0	1	1	1
	40		0	0	0	1	0	0	0	0	0	0	0	0	0	0	1	0	0	1	0	1	0	0	0	1	0	0	0	1	0	0	0	0	0	0	0	0	0	0	0	0	0	0	0	0	0	0	0
	41		1	0	1	1	1	0	1	1	1	0	0	1	0	0	1	1	0	1	0	1	1	1	1	1	1	1	1	1	0	0	0	1	1	1	0	0	0	1	0	0	1	0	0	0	0	1	1
	42		1	1	0	1	1	1	1	1	1	1	1	1	0	0	1	1	1	1	0	1	0	1	1	1	1	1	1	1	0	0	1	1	1	1	0	0	0	0	0	1	1	1	1	0	1	1	1
* of the end of year 2015.
collected from the statistical bulletin of national economic and social development published by the national
http://www.tjcn.org/tjgb/08hlj/
[truncated: 206 more columns]

## Sheet: provincial 
			Websites
		NO.	1	2	3	4	5	6	7	8	9	10	11	12	13	14	15	16	17	18	19	20	21	22	23	24	25	26	27	28
Section	Item
Technical aspects	1		1	0	0	1	0	1	1	0	1	0	0	0	0	0	0	1	0	0	0	0	0	0	1	0	0	0	0	0
	2		0	0	0	0	0	1	0	1	1	0	0	1	0	0	0	1	0	0	0	1	1	0	0	1	1	0	0	0
	3		1	0	1	1	1	1	1	1	1	1	1	1	1	1	1	1	1	1	1	1	1	1	1	1	1	1	1	1
	4		1	1	1	1	1	1	1	1	1	1	1	1	1	1	1	1	1	1	1	1	1	1	1	1	1	1	1	1
	5		1	1	1	1	1	1	1	1	1	1	1	1	1	1	1	1	1	1	1	1	1	1	1	1	1	1	1	1
	6		1	1	1	1	1	1	1	1	1	1	1	1	1	1	1	1	1	1	1	1	1	1	1	1	1	1	1	1
	7		1	1	1	1	1	1	1	1	1	1	1	1	1	1	1	1	1	1	1	1	1	1	1	1	1	1	1	1
	8		0	1	1	1	0	1	1	1	1	1	1	1	1	1	1	0	0	1	1	0	1	1	0	0	1	1	0	1
	9		1	1	1	1	1	1	1	1	1	1	1	1	1	1	1	1	1	1	1	1	1	1	1	1	1	1	1	1
	10		0	0	0	0	0	1	1	0	0	0	1	0	0	0	0	0	0	0	0	0	0	0	0	0	0	0	0	0
Informarion	11		0	0	1	0	1	1	1	1	1	1	0	0	1	1	0	1	0	1	1	1	0	0	0	0	0	0	1	0
quality	12		1	1	1	1	1	1	1	1	1	1	1	1	1	1	1	1	1	1	1	1	1	1	1	1	1	1	1	1
	13		1	0	0	0	0	1	1	0	1	0	0	0	0	0	1	0	0	0	0	0	0	0	0	0	0	0	0	0
	14		1	0	0	0	1	1	0	0	0	0	0	0	0	1	0	0	0	1	1	1	0	0	0	0	0	0	1	0
	15		1	0	0	0	1	1	0	0	1	0	0	1	0	0	1	1	0	1	0	0	1	1	1	0	1	1	1	0
	16		0	0	0	0	0	0	0	0	0	1	0	1	0	0	0	0	0	0	0	0	0	0	0	0	0	0	1	0
	17		1	1	1	1	1	1	1	1	1	0	1	0	0	1	1	1	1	1	1	1	0	0	0	1	1	1	1	1
	18		1	1	0	0	0	1	1	0	1	0	0	0	0	0	0	0	0	0	0	0	0	0	0	0	0	0	0	0
	19		1	0	0	1	1	1	1	1	1	0	1	1	1	1	1	1	1	1	1	1	1	1	1	1	1	1	1	1
Information	20		1	1	1	1	1	1	1	1	1	1	1	1	1	1	1	1	1	1	1	1	1	1	1	1	1	1	1	1
Comprehensiveness	21		1	1	1	1	1	1	1	1	1	1	1	1	1	1	1	1	1	1	0	1	1	1	1	1	1	1	1	1
	22		1	1	1	1	1	1	1	1	1	1	1	1	1	1	1	1	1	1	1	1	1	1	1	1	1	1	1	1
	23		1	1	1	1	1	1	1	1	1	1	1	1	1	1	1	1	1	1	1	1	1	1	1	1	1	1	1	1
	24		1	1	1	0	1	1	1	1	1	0	1	1	0	1	1	1	1	1	1	1	1	1	1	1	0	1	1	1
	25		1	1	1	1	1	1	1	1	1	1	1	0	0	0	1	1	1	1	0	1	1	1	0	1	1	1	1	1
	26		1	1	1	1	1	1	1	1	1	0	0	1	0	1	0	1	0	1	1	1	0	0	1	1	1	1	0	0
	27		1	1	1	1	1	1	1	1	1	1	1	1	1	0	1	1	1	1	1	1	1	1	1	1	1	1	1	1
	28		0	0	1	1	0	1	1	1	1	1	1	0	0	0	1	1	1	0	0	0	1	0	0	0	0	1	0	1
	29		1	1	1	1	1	1	1	1	1	1	1	1	1	1	1	1	1	1	1	1	1	1	1	1	1	1	1	1
	30		1	1	1	1	1	1	1	1	1	1	1	1	1	1	1	1	1	1	1	1	1	1	1	1	1	1	1	1
	31		1	1	1	1	1	1	1	1	1	0	1	1	0	1	1	1	1	1	1	1	1	0	1	1	0	1	1	1
	32		1	1	1	1	1	0	1	1	1	1	1	1	0	0	1	1	1	1	1	0	1	0	0	1	1	1	1	1
Interactive services	33		1	0	1	1	1	1	1	1	1	1	1	1	0	1	1	1	1	1	1	1	1	1	0	1	0	0	1	1
	34		1	0	1	1	1	1	1	1	1	1	1	1	0	0	1	1	1	1	1	1	1	1	0	1	0	1	1	1
	35		1	0	1	1	1	1	1	0	1	1	1	1	0	0	1	1	1	0	1	1	0	1	0	1	0	0	0	1
	36		0	0	0	1	1	1	0	1	1	1	1	0	0	0	1	1	0	1	1	1	0	0	1	1	0	1	1	0
	37		1	0	1	1	0	1	1	1	1	1	0	0	0	0	0	0	1	0	1	0	0	0	0	0	0	0	0	0
	38		1	0	1	1	1	1	1	1	1	0	1	0	0	0	1	1	1	1	0	1	1	1	0	1	0	0	0	1
	39		1	0	1	1	1	1	1	1	1	1	1	1	0	0	0	1	1	1	1	0	0	0	0	0	0	1	0	1
	40		0	0	0	1	0	0	0	0	0	0	0	0	0	0	1	0	0	1	0	1	0	0	0	1	0	0	0	1
	41		1	0	1	1	1	0	1	1	1	0	0	1	0	0	1	1	0	1	0	1	1	1	1	1	1	1	1	1
	42		1	1	0	1	1	1	1	1	1	1	1	1	0	0	1	1	1	1	0	1	0	1	1	1	1	1	1	1

## Sheet: regional
			Websites
		NO.	1	2	3	4	5	6	7	8	9	10	11	12	13	14	15	16	17	18	19	20	21	22	23	24	25	26	27	28	29	30	31	32	33	34	35	36	37	38	39	40	41	42	43	44	45	46	47
Section	Item
Technical aspects	1		0	0	0	0	0	0	1	0	0	0	0	0	0	0	0	0	0	0	0	0	0	0	0	0	0	0	0	0	0	0	0	0	0	0	0	0	0	1	0	0	0	0	0	1	0	0	0
	2		0	0	0	0	1	0	0	0	0	0	1	0	0	0	0	1	0	1	0	0	0	1	1	0	0	1	0	0	0	0	0	0	1	0	0	0	0	0	0	0	0	1	0	1	0	0	0
	3		1	1	1	1	1	1	1	1	1	1	1	1	1	1	1	1	1	1	1	1	1	1	1	1	1	1	1	1	1	1	1	1	1	1	1	1	1	1	1	1	1	1	1	1	1	1	1
	4		1	1	1	1	1	1	1	1	1	1	1	1	1	1	1	1	1	1	1	1	1	1	1	1	1	1	1	1	1	1	1	1	1	1	1	1	1	1	1	1	1	1	1	1	1	1	1
	5		1	1	1	1	1	1	1	1	1	1	1	1	1	1	1	1	1	1	1	1	1	1	1	1	1	1	1	1	1	1	1	1	1	1	1	1	1	1	1	1	1	1	1	1	1	1	1
	6		1	1	1	1	1	1	1	1	1	1	1	1	1	1	1	1	1	1	1	1	1	1	1	1	1	1	1	1	1	1	1	1	1	1	1	1	1	1	1	1	1	1	1	1	1	1	1
	7		1	1	1	1	1	1	1	1	0	1	1	1	1	1	1	1	1	1	1	1	1	1	1	1	1	1	0	1	1	1	1	1	1	1	1	1	1	1	1	1	1	1	1	1	1	1	1
	8		1	1	1	1	1	1	1	1	1	1	1	1	1	1	1	1	1	0	1	1	1	1	1	0	1	1	1	1	0	1	1	1	1	1	1	1	1	1	1	0	1	1	1	0	1	1	1
	9		1	1	1	1	1	0	1	1	1	1	1	1	1	1	1	1	1	1	1	1	1	1	1	1	1	1	1	1	1	1	1	1	1	1	1	1	1	1	1	1	1	1	1	1	1	1	1
	10		0	0	0	0	0	0	0	0	0	0	0	0	0	0	0	0	0	0	0	0	0	0	0	0	0	0	0	0	0	0	0	0	0	0	0	0	0	0	0	0	0	0	0	0	0	0	0
Informarion	11		1	0	0	0	1	0	0	0	0	0	1	0	0	0	0	0	0	1	0	0	0	1	0	0	0	1	1	0	0	0	0	0	1	0	0	0	0	0	0	0	0	0	0	1	0	0	0
quality	12		1	1	1	1	1	1	1	1	1	1	1	1	1	1	1	1	1	1	1	1	1	1	0	1	1	1	1	1	1	1	1	1	1	1	1	0	1	1	1	1	1	1	1	1	1	1	1
	13		0	0	0	0	0	0	0	0	0	0	0	0	0	0	0	0	0	0	0	0	0	0	0	0	0	1	0	0	0	0	0	0	0	0	0	0	0	0	0	0	0	0	0	0	0	0	0
	14		0	0	0	0	0	1	0	0	0	0	1	0	0	0	0	0	1	0	0	0	0	1	0	0	0	0	1	0	0	0	0	0	1	0	0	1	1	0	0	0	0	0	0	1	0	0	0
	15		0	1	0	1	0	1	0	0	0	1	0	1	0	0	1	0	0	0	0	0	1	1	0	0	1	0	1	0	1	0	0	0	1	0	0	1	0	0	1	0	0	1	0	0	0	0	0
	16		0	0	0	1	1	0	0	0	0	0	0	0	0	0	0	0	0	0	0	0	0	0	0	0	1	0	1	0	0	0	0	0	0	0	0	0	0	0	1	1	0	0	0	1	0	0	0
	17		1	1	1	1	1	1	1	0	0	1	1	1	1	1	1	1	1	1	1	1	1	1	1	0	1	1	1	1	1	1	1	1	1	1	1	1	1	1	0	1	1	1	1	1	1	1	0
	18		0	1	0	1	0	1	0	0	0	1	1	1	1	0	1	0	1	1	1	1	1	0	0	0	0	0	0	1	0	0	1	1	1	0	0	0	0	0	0	0	0	1	0	0	0	0	0
	19		0	1	1	1	1	1	1	1	1	1	1	1	1	1	1	1	1	1	1	1	1	1	0	1	1	1	1	1	1	1	1	1	1	1	1	1	1	1	1	1	1	1	1	1	1	1	1
Information	20		1	1	1	1	1	1	1	1	1	1	1	1	1	1	1	1	1	1	1	1	1	1	0	1	1	1	1	1	1	1	1	1	1	1	1	1	1	1	1	1	1	1	1	1	1	1	1
Comprehensiveness	21		1	1	1	1	1	1	1	0	1	1	1	0	1	1	1	1	1	1	0	1	1	1	0	1	1	1	0	1	1	0	1	1	1	1	1	1	1	1	1	1	1	0	1	1	1	1	1
	22		1	1	1	1	1	1	1	1	1	1	1	1	1	1	1	1	1	1	1	1	1	1	1	1	1	1	1	1	1	1	1	1	1	1	1	1	1	1	1	1	1	1	1	1	1	1	1
	23		1	0	1	1	1	1	1	1	1	1	1	1	1	1	1	1	1	1	1	0	1	1	1	1	1	1	1	1	1	1	1	1	1	1	1	1	1	1	1	1	0	0	1	1	1	1	1
	24		1	0	1	0	1	1	1	1	1	1	1	1	1	1	1	1	0	1	1	1	1	1	1	1	0	1	0	0	0	1	0	0	1	1	0	1	0	1	0	1	0	0	1	1	1	1	1
	25		1	0	1	1	1	1	1	0	1	1	1	1	1	1	1	1	0	1	1	1	1	1	1	1	1	1	1	1	0	1	1	1	1	1	1	1	1	1	1	1	1	0	1	1	1	1	0
	26		1	0	1	0	1	1	0	0	1	1	1	0	0	1	1	1	0	1	1	1	1	0	1	1	1	1	1	1	0	0	1	1	0	1	0	1	1	1	1	0	0	0	1	1	0	1	0
	27		1	1	1	1	0	1	1	0	0	1	1	1	0	1	0	0	1	1	1	1	1	1	1	1	1	1	1	1	1	1	1	1	1	1	1	1	1	1	1	1	1	0	1	1	1	1	1
	28		1	0	0	0	1	1	0	0	0	0	1	0	1	1	1	0	0	1	0	0	0	1	1	1	1	0	1	0	0	1	1	1	0	1	1	0	0	1	0	1	0	0	1	0	0	1	0
	29		1	1	1	1	1	0	1	1	1	1	1	1	1	1	1	1	1	1	1	0	0	1	0	1	1	1	1	1	1	1	1	1	1	1	1	1	1	1	1	1	1	0	1	1	1	1	1
	30		1	1	1	1	1	1	1	1	1	1	1	1	1	1	1	0	1	1	1	0	0	1	0	1	1	1	1	1	1	1	1	1	1	1	1	1	1	1	1	1	1	0	1	1	1	1	1
	31		1	1	1	0	1	1	1	1	1	1	0	1	1	1	1	1	1	1	1	0	0	0	0	1	1	1	1	1	0	1	1	1	1	1	0	1	1	1	1	1	1	0	1	1	1	1	0
	32		0	1	0	1	1	1	1	1	1	1	1	1	1	0	1	1	1	1	1	1	1	1	0	1	1	1	1	1	1	1	1	1	1	1	1	1	1	1	1	1	1	0	1	1	1	1	1
Interactive services	33		0	0	1	0	0	0	0	0	0	1	0	0	1	1	1	0	0	1	1	0	0	0	0	1	1	1	1	1	0	0	1	0	0	0	0	1	0	0	0	0	1	0	1	0	0	0	1
	34		0	0	1	0	0	0	0	0	0	1	0	0	1	1	1	0	0	1	1	0	0	0	0	1	0	0	1	1	0	0	1	0	0	0	0	1	0	0	0	0	1	0	1	0	0	0	1
	35		0	0	1	0	0	0	0	0	0	1	0	0	0	0	0	0	0	0	1	0	0	0	0	0	1	1	0	0	0	0	1	0	0	0	0	0	0	0	0	0	0	0	0	0	0	0	0
	36		0	0	1	0	0	0	0	0	0	1	0	0	1	0	1	0	0	0	0	0	0	0	0	1	0	0	1	0	0	0	0	0	0	0	0	0	1	0	0	0	0	0	0	0	0	0	1
	37		0	0	1	0	0	1	0	0	0	0	0	1	0	0	0	0	0	1	1	0	0	0	0	1	1	1	1	0	0	0	1	0	0	1	0	0	0	1	1	0	0	0	1	0	0	0	1
	38		0	0	0	0	0	0	0	0	0	0	0	0	1	0	0	0	0	0	1	0	1	0	0	0	0	0	0	0	0	0	1	0	0	0	0	0	0	0	0	0	0	0	0	0	0	0	0
	39		0	0	0	0	0	0	0	0	0	0	0	0	1	0	0	0	1	1	1	0	1	0	0	0	0	0	0	0	0	0	1	0	0	1	1	1	0	1	0	0	0	0	1	1	0	1	0
	40		0	0	0	0	0	0	0	0	0	0	0	0	0	0	0	0	0	0	0	0	0	0	0	0	0	0	0	0	0	0	0	0	0	0	0	0	0	0	0	0	0	0	0	0	0	0	0
	41		0	0	0	1	1	1	0	0	0	1	0	0	1	0	0	0	0	1	1	0	1	0	0	0	1	1	0	1	1	0	1	1	0	0	0	0	1	1	0	0	1	0	1	0	1	0	0
	42		0	0	1	1	1	1	0	0	0	0	0	1	1	1	1	0	1	1	1	0	0	0	0	0	0	0	0	1	1	0	0	0	1	1	1	0	1	1	1	1	1	0	1	1	1	0	1
[truncated: 178 more columns]

## Sheet: developed region
		NO.	1	1	2	6	2	13	14	15	16	4	17	18	19	20	21	22	23	24	25	26	27	28	29	30	31	32	5	33	34	35	36	37	38	39	40	41	42	43	44	45	46	47	7	48	49	50	51
Section	Item
Technical aspects	1		1	0	0	1	0	0	0	0	0	1	0	0	0	0	0	0	0	0	0	0	0	0	0	0	0	0	0	0	0	0	0	0	1	0	0	0	0	0	1	0	0	0	1	0	0	0	0
	2		0	0	0	1	0	0	0	0	1	0	0	1	0	0	0	1	1	0	0	1	0	0	0	0	0	0	0	1	0	0	0	0	0	0	0	0	1	0	1	0	0	0	0	0	0	0	1
	3		1	1	1	1	0	1	1	1	1	1	1	1	1	1	1	1	1	1	1	1	1	1	1	1	1	1	1	1	1	1	1	1	1	1	1	1	1	1	1	1	1	1	1	1	1	1	1
	4		1	1	1	1	1	1	1	1	1	1	1	1	1	1	1	1	1	1	1	1	1	1	1	1	1	1	1	1	1	1	1	1	1	1	1	1	1	1	1	1	1	1	1	1	1	1	1
	5		1	1	1	1	1	1	1	1	1	1	1	1	1	1	1	1	1	1	1	1	1	1	1	1	1	1	1	1	1	1	1	1	1	1	1	1	1	1	1	1	1	1	1	1	1	1	1
	6		1	1	1	1	1	1	1	1	1	1	1	1	1	1	1	1	1	1	1	1	1	1	1	1	1	1	1	1	1	1	1	1	1	1	1	1	1	1	1	1	1	1	1	1	1	1	1
	7		1	1	1	1	1	1	1	1	1	1	1	1	1	1	1	1	1	1	1	1	0	1	1	1	1	1	1	1	1	1	1	1	1	1	1	1	1	1	1	1	1	1	1	1	1	1	1
	8		0	1	1	1	1	1	1	1	1	1	1	0	1	1	1	1	1	0	1	1	1	1	0	1	1	1	0	1	1	1	1	1	1	1	0	1	1	1	0	1	1	1	1	1	0	1	1
	9		1	1	1	1	1	1	1	1	1	1	1	1	1	1	1	1	1	1	1	1	1	1	1	1	1	1	1	1	1	1	1	1	1	1	1	1	1	1	1	1	1	1	1	1	1	1	1
	10		0	0	0	1	0	0	0	0	0	0	0	0	0	0	0	0	0	0	0	0	0	0	0	0	0	0	0	0	0	0	0	0	0	0	0	0	0	0	0	0	0	0	1	0	0	0	0
Informarion	11		0	1	0	1	0	0	0	0	0	0	0	1	0	0	0	1	0	0	0	1	1	0	0	0	0	0	1	1	0	0	0	0	0	0	0	0	0	0	1	0	0	0	1	1	1	0	1
quality	12		1	1	1	1	1	1	1	1	1	1	1	1	1	1	1	1	0	1	1	1	1	1	1	1	1	1	1	1	1	1	0	1	1	1	1	1	1	1	1	1	1	1	1	1	1	1	1
	13		1	0	0	1	0	0	0	0	0	0	0	0	0	0	0	0	0	0	0	1	0	0	0	0	0	0	0	0	0	0	0	0	0	0	0	0	0	0	0	0	0	0	1	1	0	0	0
	14		1	0	0	1	0	0	0	0	0	0	1	0	0	0	0	1	0	0	0	0	1	0	0	0	0	0	1	1	0	0	1	1	0	0	0	0	0	0	1	0	0	0	0	0	1	0	0
	15		1	0	1	1	0	0	0	1	0	0	0	0	0	0	1	1	0	0	1	0	1	0	1	0	0	0	1	1	0	0	1	0	0	1	0	0	1	0	0	0	0	0	0	1	1	0	0
	16		0	0	0	0	0	0	0	0	0	0	0	0	0	0	0	0	0	0	1	0	1	0	0	0	0	0	0	0	0	0	0	0	0	1	1	0	0	0	1	0	0	0	0	0	0	0	0
	17		1	1	1	1	1	1	1	1	1	1	1	1	1	1	1	1	1	0	1	1	1	1	1	1	1	1	1	1	1	1	1	1	1	0	1	1	1	1	1	1	1	0	1	1	1	1	1
	18		1	0	1	1	1	1	0	1	0	0	1	1	1	1	1	0	0	0	0	0	0	1	0	0	1	1	0	1	0	0	0	0	0	0	0	0	1	0	0	0	0	0	1	0	0	0	0
	19		1	0	1	1	0	1	1	1	1	1	1	1	1	1	1	1	0	1	1	1	1	1	1	1	1	1	1	1	1	1	1	1	1	1	1	1	1	1	1	1	1	1	1	1	1	1	1
Information	20		1	1	1	1	1	1	1	1	1	1	1	1	1	1	1	1	0	1	1	1	1	1	1	1	1	1	1	1	1	1	1	1	1	1	1	1	1	1	1	1	1	1	1	1	1	1	1
Comprehensiveness	21		1	1	1	1	1	1	1	1	1	1	1	1	0	1	1	1	0	1	1	1	0	1	1	0	1	1	1	1	1	1	1	1	1	1	1	1	0	1	1	1	1	1	1	1	1	1	1
	22		1	1	1	1	1	1	1	1	1	1	1	1	1	1	1	1	1	1	1	1	1	1	1	1	1	1	1	1	1	1	1	1	1	1	1	1	1	1	1	1	1	1	1	1	1	1	1
	23		1	1	0	1	1	1	1	1	1	1	1	1	1	0	1	1	1	1	1	1	1	1	1	1	1	1	1	1	1	1	1	1	1	1	1	0	0	1	1	1	1	1	1	1	1	1	1
	24		1	1	0	1	1	1	1	1	1	0	0	1	1	1	1	1	1	1	0	1	0	0	0	1	0	0	1	1	1	0	1	0	1	0	1	0	0	1	1	1	1	1	1	1	1	1	0
	25		1	1	0	1	1	1	1	1	1	1	0	1	1	1	1	1	1	1	1	1	1	1	0	1	1	1	1	1	1	1	1	1	1	1	1	1	0	1	1	1	1	0	1	1	1	1	0
	26		1	1	0	1	1	0	1	1	1	1	0	1	1	1	1	0	1	1	1	1	1	1	0	0	1	1	1	0	1	0	1	1	1	1	0	0	0	1	1	0	1	0	1	1	1	1	1
	27		1	1	1	1	1	0	1	0	0	1	1	1	1	1	1	1	1	1	1	1	1	1	1	1	1	1	1	1	1	1	1	1	1	1	1	1	0	1	1	1	1	1	1	1	1	1	1
	28		0	1	0	1	0	1	1	1	0	1	0	1	0	0	0	1	1	1	1	0	1	0	0	1	1	1	0	0	1	1	0	0	1	0	1	0	0	1	0	0	1	0	1	1	1	1	1
	29		1	1	1	1	1	1	1	1	1	1	1	1	1	0	0	1	0	1	1	1	1	1	1	1	1	1	1	1	1	1	1	1	1	1	1	1	0	1	1	1	1	1	1	1	1	1	1
	30		1	1	1	1	1	1	1	1	0	1	1	1	1	0	0	1	0	1	1	1	1	1	1	1	1	1	1	1	1	1	1	1	1	1	1	1	0	1	1	1	1	1	1	1	1	1	1
	31		1	1	1	1	1	1	1	1	1	1	1	1	1	0	0	0	0	1	1	1	1	1	0	1	1	1	1	1	1	0	1	1	1	1	1	1	0	1	1	1	1	0	1	1	1	1	1
	32		1	0	1	0	1	1	0	1	1	1	1	1	1	1	1	1	0	1	1	1	1	1	1	1	1	1	1	1	1	1	1	1	1	1	1	1	0	1	1	1	1	1	1	1	1	1	1
Interactive services	33		1	0	0	1	0	1	1	1	0	1	0	1	1	0	0	0	0	1	1	1	1	1	0	0	1	0	1	0	0	0	1	0	0	0	0	1	0	1	0	0	0	1	1	1	1	0	1
	34		1	0	0	1	0	1	1	1	0	1	0	1	1	0	0	0	0	1	0	0	1	1	0	0	1	0	1	0	0	0	1	0	0	0	0	1	0	1	0	0	0	1	1	1	1	0	1
	35		1	0	0	1	0	0	0	0	0	1	0	0	1	0	0	0	0	0	1	1	0	0	0	0	1	0	1	0	0	0	0	0	0	0	0	0	0	0	0	0	0	0	1	0	1	0	1
	36		0	0	0	1	0	1	0	1	0	1	0	0	0	0	0	0	0	1	0	0	1	0	0	0	0	0	1	0	0	0	0	1	0	0	0	0	0	0	0	0	0	1	0	0	0	0	0
	37		1	0	0	1	0	1	0	0	0	1	0	0	1	0	1	0	0	0	0	0	0	0	0	0	1	0	1	0	0	0	0	0	0	0	0	0	0	0	0	0	0	0	1	1	1	0	0
	38		1	0	0	1	0	1	0	0	0	1	1	1	1	0	1	0	0	0	0	0	0	0	0	0	1	0	1	0	1	1	1	0	1	0	0	0	0	1	1	0	1	0	1	1	1	0	0
	39		0	0	0	0	0	0	0	0	0	1	0	0	0	0	0	0	0	0	0	0	0	0	0	0	0	0	0	0	0	0	0	0	0	0	0	0	0	0	0	0	0	0	0	0	0	0	0
	40		1	0	0	1	0	0	0	0	0	1	0	1	1	0	0	0	0	1	1	1	1	0	0	0	1	0	0	0	1	0	0	0	1	1	0	0	0	1	0	0	0	1	1	1	1	0	1
	41		1	0	0	0	0	1	0	0	0	1	0	1	1	0	1	0	0	0	1	1	0	1	1	0	1	1	1	0	0	0	0	1	1	0	0	1	0	1	0	1	0	0	1	1	1	1	1
	42		1	0	0	1	1	1	1	1	0	1	1	1	1	0	0	0	0	0	0	0	0	1	1	0	0	0	1	1	1	1	0	1	1	1	1	1	0	1	1	1	0	1	1	1	1	1	1
[truncated: 46 more columns]

## Sheet: developing region
		NO.	3	3	4	5	6	7	8	9	10	11	12	10	87	88	89	90	91	92	93	11	12	94	95	96	97	98	13	99	100	101	102	103	16	112	113	114	115	116	117	118	119	120	17	121	122	123	124
Section	Item
Technical aspects	1		0	0	0	0	0	1	0	0	0	0	0	0	0	0	0	0	0	0	0	0	0	0	0	0	0	0	0	0	0	0	0	0	1	0	0	0	0	0	0	0	1	1	0	0	0	0	0
	2		0	0	0	1	0	0	0	0	0	1	0	0	1	0	0	1	0	0	0	0	0	0	0	1	0	0	0	0	0	0	1	0	1	0	0	0	0	1	0	0	0	0	0	0	0	1	1
	3		1	1	1	1	1	1	1	1	1	1	1	1	1	1	1	1	1	1	1	1	1	1	1	1	1	1	1	1	0	1	1	1	1	1	1	1	1	1	1	1	1	1	1	1	1	1	1
	4		1	1	1	1	1	1	1	1	1	1	1	1	1	1	1	1	1	1	1	1	1	1	1	1	1	1	1	1	1	1	1	1	1	1	1	1	1	1	1	1	1	1	1	1	1	1	1
	5		1	1	1	1	1	1	1	1	1	1	1	1	1	1	1	1	1	1	1	1	1	1	1	1	1	1	1	1	1	1	1	1	1	1	1	1	1	1	1	1	1	1	1	1	1	1	1
	6		1	1	1	1	1	1	1	1	1	1	1	1	1	1	1	1	1	1	1	1	1	1	1	1	1	1	1	1	1	1	1	1	1	1	1	1	1	1	1	1	1	1	1	1	1	1	1
	7		1	1	1	1	1	1	1	0	1	1	1	1	1	1	1	1	1	0	0	0	0	1	1	1	1	1	1	1	1	1	1	1	1	1	1	1	1	1	1	1	1	1	1	1	1	1	1
	8		1	1	1	1	1	1	1	1	1	1	1	1	0	1	1	1	1	0	1	1	1	1	1	1	1	0	1	1	1	1	1	1	0	1	1	0	1	1	1	1	1	1	0	1	1	1	1
	9		1	1	1	1	0	1	1	1	1	1	1	1	1	1	1	0	0	1	1	1	0	0	1	1	1	0	1	1	1	1	1	1	1	1	1	1	1	1	1	1	1	1	1	1	1	1	1
	10		0	0	0	0	0	0	0	0	0	0	0	0	0	0	0	0	0	0	0	0	0	0	1	0	0	0	0	0	0	0	0	0	0	0	0	0	0	0	0	0	0	0	0	0	0	0	0
Informarion	11		1	0	0	1	0	0	0	0	0	1	0	1	1	0	0	0	0	1	1	0	0	0	0	0	0	0	1	0	0	0	0	0	1	0	0	0	0	0	0	0	0	1	0	0	0	0	0
quality	12		1	1	1	1	1	1	1	1	1	1	1	1	1	1	1	1	1	1	1	1	1	1	1	1	1	0	1	1	1	1	1	1	1	1	1	1	1	1	1	1	1	1	1	1	0	1	1
	13		0	0	0	0	0	0	0	0	0	0	0	0	0	0	0	0	0	0	0	0	0	0	0	0	0	0	0	0	0	0	0	0	0	0	0	0	0	0	0	0	0	0	0	0	0	0	0
	14		0	0	0	0	1	0	0	0	0	1	0	0	1	0	0	0	0	0	0	0	0	0	0	0	0	0	0	0	0	0	0	0	0	0	0	0	0	0	0	0	1	0	0	0	0	0	0
	15		0	0	1	0	1	0	0	0	1	0	1	0	0	0	0	0	0	0	0	0	0	0	0	1	1	0	0	0	0	1	0	0	1	0	0	1	1	0	0	1	0	0	0	1	0	1	1
	16		0	0	1	1	0	0	0	0	0	0	0	1	0	0	0	0	1	0	0	0	0	0	0	1	0	0	0	0	0	0	0	0	0	0	0	0	0	0	0	0	0	0	0	0	0	0	0
	17		1	1	1	1	1	1	0	0	1	1	1	0	1	1	1	0	0	1	1	1	1	0	1	0	1	1	0	1	1	1	1	1	1	1	1	1	1	1	1	0	0	1	1	1	0	1	1
	18		0	0	1	0	1	0	0	0	1	1	1	0	0	0	0	0	0	0	0	0	0	0	0	0	0	0	0	0	0	0	0	0	0	0	0	0	0	0	0	0	0	0	0	0	0	0	0
	19		0	1	1	1	1	1	1	1	1	1	1	0	1	1	1	1	1	1	1	0	0	0	1	1	0	0	1	1	1	1	1	1	1	1	1	1	1	1	1	1	1	1	1	1	1	1	1
Information	20		1	1	1	1	1	1	1	1	1	1	1	1	1	1	1	1	1	1	1	1	1	1	1	1	1	1	1	1	1	1	1	1	1	1	1	1	1	1	1	0	1	1	1	1	1	1	1
Comprehensiveness	21		1	1	1	1	1	1	0	1	1	1	0	1	1	1	1	1	1	1	1	1	0	1	1	1	1	0	1	1	1	1	1	1	1	0	1	1	1	1	1	1	1	1	1	0	0	1	1
	22		1	1	1	1	1	1	1	1	1	1	1	1	1	1	1	1	1	1	1	1	1	1	1	1	1	1	1	1	0	1	1	1	1	1	1	1	1	1	1	1	1	1	1	1	1	1	1
	23		1	1	1	1	1	1	1	1	1	1	1	1	1	1	1	1	1	1	1	0	1	1	1	1	1	0	1	1	0	1	1	1	1	0	1	1	1	1	1	1	1	1	1	1	1	1	1
	24		1	1	0	1	1	1	1	1	1	1	1	0	1	0	1	1	1	1	0	0	1	1	1	1	1	0	0	1	0	1	1	1	1	1	1	1	1	1	1	0	1	0	1	1	0	0	0
	25		1	1	1	1	1	1	0	1	1	1	1	1	1	0	1	1	1	1	1	0	1	1	1	0	1	0	0	1	1	1	1	0	1	0	1	1	1	1	1	1	1	1	1	1	0	1	1
	26		1	1	0	1	1	0	0	1	1	1	0	0	1	0	1	1	0	0	0	0	0	0	0	1	1	0	0	0	0	0	0	0	1	0	1	1	1	1	0	1	0	1	0	0	0	1	1
	27		1	1	1	0	1	1	0	0	1	1	1	1	1	1	1	1	1	1	0	0	0	0	1	1	1	0	1	1	0	1	1	1	1	1	1	1	1	1	1	1	1	1	1	1	1	1	1
	28		1	0	0	1	1	0	0	0	0	1	0	1	0	1	0	1	0	0	1	0	0	0	1	0	0	0	0	0	0	0	0	0	1	0	1	1	0	1	1	0	1	0	1	1	0	1	1
	29		1	1	1	1	0	1	1	1	1	1	1	1	1	1	1	1	1	1	1	1	1	1	1	1	1	1	1	1	1	1	1	1	1	1	1	1	1	1	1	1	1	1	1	1	1	1	1
	30		1	1	1	1	1	1	1	1	1	1	1	1	1	1	1	1	1	1	1	1	1	1	1	1	1	1	1	1	1	1	1	1	1	1	1	1	1	1	1	1	1	1	1	1	1	1	1
	31		1	1	0	1	1	1	1	1	1	0	1	0	1	1	1	1	1	1	1	1	1	1	1	1	1	1	0	1	0	1	0	0	1	0	0	1	1	1	1	0	1	0	1	1	0	1	1
	32		1	0	1	1	1	1	1	1	1	1	1	1	1	1	1	1	0	1	1	0	1	1	1	1	1	0	0	1	0	0	0	0	1	0	1	1	1	1	1	1	1	1	1	1	0	1	0
Interactive services	33		1	1	0	0	0	0	0	0	1	0	0	1	0	0	0	1	0	1	0	0	0	0	1	1	0	0	0	1	0	0	1	1	1	0	1	1	1	1	1	1	1	1	1	0	0	0	0
	34		1	1	0	0	0	0	0	0	1	0	0	1	0	0	0	1	0	1	0	0	0	0	1	1	0	0	0	1	0	1	0	0	1	0	1	1	1	1	0	0	1	1	1	0	0	0	0
	35		1	1	0	0	0	0	0	0	1	0	0	1	1	0	0	1	0	1	0	0	0	0	1	1	0	0	0	1	0	0	0	0	1	0	0	0	0	0	1	0	1	1	1	0	0	0	0
	36		0	1	0	0	0	0	0	0	1	0	0	1	0	1	0	0	0	1	0	0	0	0	1	0	0	0	0	0	0	0	0	0	1	0	0	0	1	0	0	0	1	1	0	0	0	0	0
	37		1	0	0	0	0	0	0	0	0	0	0	0	0	1	0	0	0	0	0	0	0	0	1	0	0	0	0	1	0	0	0	0	1	0	0	1	1	0	0	0	0	0	1	1	0	1	1
	38		1	0	0	0	0	0	0	0	0	0	0	1	0	1	0	1	0	0	1	0	0	0	1	1	0	0	0	1	0	1	0	0	1	0	0	1	1	1	0	1	1	1	1	1	0	1	1
	39		0	0	0	0	0	0	0	0	0	0	0	0	0	0	0	0	0	0	0	0	0	0	0	0	0	0	0	0	0	0	0	0	0	0	0	0	0	0	0	0	0	0	0	0	0	0	0
	40		1	1	0	0	1	0	0	0	0	0	1	1	0	1	0	0	0	1	1	0	0	0	0	0	0	0	0	0	0	0	1	0	0	0	0	0	1	0	0	0	1	1	1	0	0	0	0
	41		1	0	1	1	1	0	0	0	1	0	0	0	1	0	0	1	1	1	1	1	0	0	0	1	1	1	0	1	0	0	1	0	1	0	0	0	0	1	0	1	1	1	0	1	1	0	0
	42		0	1	1	1	1	0	0	0	0	0	1	1	1	0	0	1	1	1	0	1	0	0	1	1	1	0	0	0	0	0	1	1	1	0	1	1	1	1	0	1	1	0	1	0	1	0	0
[truncated: 113 more columns]

## Sheet: number of website 
	blood centers	no website	with website
provincal	32	4	28
regional	318	93	225
	350	97	253
developed	113	20	93
developing	247	77	160
	350	97	253
